# Supplementary material for: A novel risk model consisting of nine platelet-related gene signatures for predicting prognosis, immune features and drug sensitivity in glioma
Source: Hereditas. 2024 Dec 20;161:52. doi: 10.1186/s41065-024-00355-7 (PMC11662788; doi:10.1186/s41065-024-00355-7)
Supplement: Supplementary file 1 — Supplementary Material 1: Supplementary Table 1 List of 4,367 platelet-related genes in this study [file 41065_2024_355_MOESM1_ESM.xlsx]

## Sheet: Sheet1
A total 4,367 platelet-related genes for this study
GP1BA
RUNX1
ITGA2B
ITGB3
GP6
ITGA2
CD36
VWF
NBEAL2
GP1BB
GP9
P2RY12
SELP
PF4
GFI1B
PDGFRB
PDGFB
ACTN1
PDGFRA
THPO
PECAM1
GATA1
TBXA2R
PPBP
PDGFA
MPL
SLFN14
GP5
MYH9
ANKRD26
RASGRP2
PLA2G7
PTAFR
PLAU
TUBB1
F2
MPIG6B
SRC
TBXAS1
ADAMTS13
F2R
FLI1
F8
JAK2
PAFAH1B1
PEAR1
PDGFC
F10
P2RX1
F3
WAS
PF4V1
PDGFD
PAFAH2
PTPN11
P2RY1
MED12L
ETV6
PLA2G4A
SYK
PAFAH1B2
THBS1
THBD
HPS3
HPS6
CD40LG
PAFAH1B3
MMRN1
FGA
CD63
HPS5
F5
PFKP
PDGFRL
FGG
TGFB1
F11
AP3B1
PLCG2
HPS4
PTGS1
KIT
FLNA
BLOC1S6
CD9
ALOX12
BLOC1S3
VEGFA
TPM4
IL6
PIK3CG
PRKACG
ARPC1B
LYST
EPHB2
CALR
TP53
DTNBP1
SERPINE1
TNF
FCGR2A
PLEK
ANO6
CYCS
CFH
VASP
STIM1
BLOC1S5
ADAMTSL1
CYP2C19
NOS3
CD109
SH2B3
CLEC1B
GNE
FERMT3
PLAT
F2RL3
ANXA5
VPS33B
FYB1
ITGAM
HPS1
SERPINC1
ABL1
CD46
CBL
ALB
TET2
CRP
PRKCD
IFNG
F9
MAPK1
LYN
PLA2G2A
AKT1
PROS1
EGF
MECOM
STAT3
IKZF5
ELANE
SEPTIN5
PTK2
LCP2
TYMP
SOCS1
PIK3CA
DIAPH1
RECK
FGB
CANT1
CXCL8
SPARC
APOE
FN1
IL11
TREML1
PIK3CB
IL10
GBA1
IL1B
CFI
F7
SLC6A4
VTN
FYN
HBB
SELPLG
F13A1
FLT3
TERT
CSF3
BCR
AP3D1
ORAI1
APOH
EGFR
CDC42
C3
IL3
KCNE2
ITGB2
PTGS2
GATA2
EPO
CP
STXBP2
MOCS2
CSF2
FGF2
VCL
ERCC6L2
ITGB1
GNAQ
BTK
MCFD2
F11R
RAP1A
PDPN
BRAF
SMAD4
TUBA8
MASTL
FCGR2C
RASGRP1
PIK3R1
VIPAS39
SOD1
CTSG
TLN1
STXBP3
NRAS
SELE
ADCY10
ABCB1
TPP2
PTPRJ
PLG
JAK1
COL1A1
MAPK14
ICAM1
CHEK2
PRKG1
SELL
CD47
IGF1
FCER1G
STAT5B
UNC13D
CIB1
HTR2A
KRAS
APOB
WIPF1
PTPN6
RAP1B
MTHFR
CCL2
PRKCA
SERPINF2
MPO
ACE
APP
CYP3A4
FCGR2B
ABCC4
TLR4
ABCG8
HRAS
GRB2
JMJD1C
ASXL1
RHOA
IL4
DGKE
ACVRL1
PRKACA
KNG1
PTGIR
MAOB
ADRA2A
RPS14
FIP1L1
ENTPD1
INS
FASLG
GNAS
HLA-B
ETS1
FLT1
ACP1
MMP2
WDR1
IFNA1
PLCG1
CSF1R
ZFPM1
NOS2
LOC124900614
MTOR
NSD2
CD226
STX11
IL1A
CD151
LCK
PDE3A
TEC
BMP6
HSPG2
PLA2G6
MAP2K1
EDN1
FAS
HP
HGF
HLA-DRB1
ITGAV
CD34
SRSF2
RAC1
KITLG
ACTB
CD40
EPOR
CXCL12
RBM8A
INSL6
TLR2
MAPK3
HPSE
FANCD2
HRG
CASP3
CCL5
NPM1
F2RL2
ATP2A3
KDR
ADA
NFE2
NEU1
STAT1
IFNA2
PTPN1
CYP3A5
CSF3R
SHC1
ENG
SRGN
AGT
CD19
SLC35A1
VCAM1
BAX
SMPD1
ABCA1
SF3B1
SPP1
MMP9
FOXP3
DNMT3A
CTLA4
IL2
RAF1
NFKB1
PRKAR1A
GNAI1
SBDS
PPARG
LPCAT2
LRP8
RARA
IDH2
PRF1
PABPC4
PIGA
FCGR3A
VAV1
VEGFD
VEGFC
HMGB1
PPIA
F13B
GSN
SAMD9L
GAS6
IRAG1
FGFR1
ALOX5
BCL2L1
GPT
C4A
ITGAL
SIRPA
MYC
LCAT
RTEL1
TGFB3
ARHGEF3
TREX1
PDE5A
TLR7
DOCK8
TIMP1
FGR
FANCA
ATM
CISD2
SERPINA1
TUBB
LAMP2
ABCG5
DUSP2
PIK3CD
LPL
TYMS
CXCR4
IKZF1
SCARB2
POU2F3
PRKCQ
CD69
CAT
PSAP
FCGR3B
ZFPM2
SETBP1
ITPR1
COL1A2
CDKN3
VEGFB
BCL2
CRKL
PTK2B
CSK
MYB
RAB27B
BCOR
CDKN2A
CD4
GNB1
PTPRC
PTEN
TGFB2
COL3A1
CD84
ITGA5
LPCAT1
RHD
ITPR3
LAT
RPS19
TFRC
MYD88
APOA1
HBS1L
ERBB2
ZBTB16
DMTN
AHSP
CLU
CLDN5
CDK4
IDH1
SCARB1
RAD51C
PTPN22
TYK2
PROC
GUCY1A1
ANGPT1
SAMHD1
FANCM
C4B
FUNDC2
STX4
CD177
LAMP1
PDE2A
CASP10
U2AF1
COMT
UBASH3B
BLOC1S4
SKIC2
SOS1
CD79A
STAT5A
BDNF
TRPC6
RAPGEF3
ITGA6
BRCA1
RNASEH2C
CBS
DNM3
MAPK10
PIK3C2A
VAMP8
NHP2
ENTPD3
SERPINA3
RNASEH2A
TINF2
AXL
PML
CSF1
EZH2
SLX4
JAK3
STAT2
PDE4A
MSN
C1GALT1C1
PRKCB
CTTN
CTC1
NBN
MMP1
IL1RN
SP1
ATP8A1
ADAM17
ITGA4
PFN1
DNAJC21
SNAPIN
PXN
IL6ST
ADORA2A
CYP2C9
CDK2
PTPN3
NOS1
TEK
PON1
SNAP23
BRCA2
HSP90AA1
TRPC3
FOS
CCND1
IL18
A2M
WT1
RNASEH2B
CRK
CARMIL1
ROCK1
SMPD2
RPL5
CD14
KMT2D
DNASE1
FGFR3
P2RX7
LDLR
ANPEP
TAL1
OLR1
SERPINE2
CD38
GGT1
IFNA16
SERPINA5
IFIH1
PDCD1
NF1
ADAR
XDH
CFHR5
TNFSF10
CD274
NABP1
BLOC1S2
LRRC56
ADIPOQ
DMD
TNFRSF13B
MAPK8
SERPING1
CD33
SGK1
CD55
AGK
HADHA
CPB2
IRF2BP2
ITPR2
EFL1
CBFB
RAP1GAP2
FANCG
XRCC2
ACP5
TMSB4X
CR2
HOXA11
LSM11
NCK1
BAK1
IGF1R
LTF
GNA13
RASA1
IGF2
AGTR1
HLA-DQB1
KMT2A
IL7R
FERMT1
BLK
LBR
RHOD
CDKN2B
CD8A
CD44
FANCI
COX5A
PLAUR
SLC17A5
IGHG1
PTGIS
MERTK
TRPC1
FANCE
SULT1A3
YES1
MAD2L2
ERCC4
LRP1
WRAP53
STOX1
EGR1
PIK3R2
PDIA6
NUMA1
FANCC
IL5
TYRO3
INPP5D
AZU1
IL7
CD81
HMGCR
DYNC2LI1
UBE2T
XIAP
TCN2
CALM1
TUBA4A
ITK
LIF
ANGPT2
TNIP1
PLCB1
TGFA
JUN
CDKN1A
MGAT2
MMACHC
ACTN4
TF
GNA12
B2M
F12
NOP10
EPRS1
TTC7A
SLC35D3
RDX
GPX1
FBN1
HLA-DQA1
SPN
BCAR1
FERMT2
IFNA4
SMARCAL1
REN
CCL3
CXCL10
ATP2A2
IRS1
RASA2
FANCB
PFKM
KLF1
RAD51
ARVCF
IFNA5
IFNA17
IFNA6
IFNA14
IFNA21
IFNA8
IFNA10
IFNA13
IFNA7
GPX4
TNFAIP3
SEPTIN8
SYTL4
CDKN1B
INPP4A
NRP1
TNFSF12
CAPN1
TAOK1
SHH
TNFRSF1A
PRKCE
PALB2
RFWD3
BRIP1
PSMB4
IL18R1
EPAS1
HSPB1
C1QBP
H3C1
ITGAX
PLSCR1
FGF1
CFAP251
YWHAZ
BMP2
FANCL
FANCF
COL4A1
ITGA1
ATRIP
CEBPA
FLNB
CCND2
SOCS3
RPL15
GSTP1
CFHR1
ACD
CCN2
KLF6
CREBBP
HTR3A
ATP2B4
HDAC9
CXCL5
ILK
LTC4S
PARN
ACTG1
CKB
MFSD2B
ICAM2
GSK3B
TBL1XR1
PDE3B
CFL1
HIF1A
LEP
GM2A
EXOC3L4
TBX1
TLR9
SIRT1
HMOX1
WASL
LIG4
P4HB
VTI1B
TFPI
CAV1
BSG
FCGR1A
MEF2C
SLC8A1
GNB3
COL4A5
GIMAP5
PGF
EHD3
RAB27A
GFI1
AHSG
DNAH8
HCK
ACTA2
SAMD9
IL2RA
PPARA
ICOS
POT1
INSR
IRF1
PDPK1
RREB1
RYR1
RAD51B
LPP
C5AR1
CX3CR1
AR
SGCB
CEACAM1
TBK1
CFHR3
RARRES2
SH2B1
YAP1
GNA11
G6PD
HBG1
IL1R1
VAV2
CYBB
GUSB
SH2D1A
STXBP5
SNAP29
ORAI2
PSTPIP1
ACTR2
CABLES1
BGLAP
DGKB
CLEC12A
MET
TAGLN2
TNFSF13
CALM3
TRNT1
PSMB8
PEPD
PLA2G10
SCUBE1
IRF4
ENDOD1
IL18BP
ADAM10
SNCA
CCDC12
SKIC3
NFKBIA
JAM3
NUP214
BLOC1S1
F2RL1
DDX41
NOTCH1
IRF5
CTNNB1
SULT1A1
SF3B2
CYP1A2
HLA-C
HLA-A
SIRT3
ABCC1
TPM1
GLI1
STAT4
TIMP4
PDIA2
ALK
TSPAN32
LIPA
EPB42
HABP4
GATA3
CALM2
ZNF85
RPS26
ACE2
NLRP3
PICALM
CASP9
DUSP19
PTGER3
FER
VAMP3
IRAK1
CFB
LY6G6F
LRBA
MBL2
IL17A
PRKACB
ZAP70
CDH5
COL2A1
UROS
SLC18A2
TNFRSF13C
TLN2
PMM2
PDIA3
SPTA1
LEFTY2
RAB4A
SLFN12L
TSPAN9
DIPK1A
CYP2B6
PLA2G1B
CRBN
ORM1
NAPG
VPS45
CKM
CXCR1
HBEGF
BANK1
PRKCZ
UFD1
LGALS3BP
TUG1
NIPBL
TRIP11
CD209
TNFSF4
PAX5
DGKQ
ASAH1
HADHB
RXRA
SH3GL1
HDAC1
SLC9B1
RAP2B
BAD
MRTFA
NCAM1
TOR4A
CALCA
PKDCC
FLT4
PXK
NPC1
CHPT1
PKLR
AKT2
ITGB3BP
HDAC4
CREB1
ALDH2
IGHE
NGF
CFD
UBA1
COG1
CXCR3
TGFB1I1
CCDC71L
VPS33A
CD22
VIM
ADRB2
LEPR
APBB1IP
KALRN
WASF2
TCF3
RPS6KB1
LHFPL2
P2RY2
RAC2
AGER
RAB5A
MYL9
MEIS1
VAV3
LPA
TCF20
C1S
BCHE
CAP1
PCCA
LOX
TSPO
NPPA
MS4A1
GNAI2
TCIRG1
KMT2C
ACTR3
TTN
PLPP1
GAPDH
INPPL1
PRL
LTA
PSMB9
PCNA
EP300
SRP54
CXCR2
NSD1
GAB1
TMX1
STX2
SRF
OXT
KCNN4
RHOG
CXCL1
EDN3
AKT3
THBS2
KCNJ1
RCOR1
BRPF3
MYLK
NOTCH3
CR1
NHERF1
PNP
PTGDR
TTR
ACTN2
HSPA8
OSTM1
RALA
CBLB
PRKCG
APLP2
PLCB2
RB1
CASP8
ANO1
TIMP2
DOCK11
CTSA
PROCR
SPTB
ST3GAL4
DNMT3B
MYCN
CAST
PRR5
AK3
PTPA
CCR4
USP18
IFNB1
SEPTIN4
WASF1
BCL2L2
KIAA0319L
MFN2
PLD2
SALL4
PARP1
PTGDS
CD27
CCR1
RCL1
DOK1
PTS
ATRX
CSNK2A1
HPGDS
SERPINB8
ARID4A
STXBP1
P2RX6
HSPA5
PHACTR2
ATP5F1E
ACHE
ITPK1
PRTN3
DOCK10
PAWR
ADRA2C
NFKB2
HCLS1
C5
ENTPD8
PTPRN2
INSM1
ZNF711
INSM2
NT5E
NISCH
CSNK2B
ENPP1
MMP14
RNASE3
ADA2
SCG3
SCN11A
CDK1
TNFSF13B
DOCK6
SKAP2
PPP1R12A
MECP2
TMX3
ENPP2
VIP
RPN1
IL21
ERG
DGKD
SCN9A
GTF3A
SETD2
MAGED2
DCLRE1B
RAB8A
ITPA
CAPZA2
KIF1B
ADRA2B
AP2B1
ATP6V1B2
MAOA
IL1RAPL2
WFS1
HABP2
ARHGEF1
BCORL1
PDLIM1
CD5
TUBA1A
HBG2
BMP7
MATK
STING1
SLC46A1
ABAT
DNM2
PCCB
CST3
GTPBP2
MMP3
GRHL2
CEACAM16
IL13
GYPA
CX3CL1
FGFR2
UBE2L3
TMCC2
ALDOA
RGS18
GNAT3
ALOX15
MED20
RECQL4
PRDX1
CLASP1
EZR
CCN1
COL4A2
IRS2
PTGER4
RAG2
CALU
MTSS1
ACBD5
MLLT10
MYSM1
SIN3A
SVEP1
CBX5
IQGAP2
GAB2
SCIN
SLC9A1
XYLT1
ANXA2
CANX
HBA1
S1PR1
CD93
IL6R
VAMP7
WASF3
IKBKE
RPS27A
CAVIN2
DOCK2
HFE
CAMP
CCND3
NR1H2
CKMT2
PPP2CA
CCL22
ANKRD11
RTN4R
NR3C1
DPYD
PDE1A
RASA3
TGIF1
GPR171
FPR1
RAPGEF4
GNA14
ACSL1
SIRT2
RPS10
EPHX1
CLNS1A
ALG12
CHIC2
FBLN1
BCL2L11
HAVCR1
P2RX4
COPZ1
BACE1
FES
TLR8
CXCL16
GNG2
CIITA
NHEJ1
CYB5R1
NHLRC2
CPOX
ARPC2
SCO2
PLCB3
PTPN2
COL5A1
GRTP1
FLT3LG
CAPN2
DKC1
CKMT1B
SCN10A
ADH5
TPT1
CELA2A
GSR
PAK2
AKAP10
CD70
CORIN
HTR1A
PSEN1
SLC39A7
IRF8
RPL26
WIPF2
BCL3
CDC37L1
TNFSF14
CDK6
IL2RB
AKR1B1
CDKN2C
PCSK9
TRIP10
NCKIPSD
VSIR
PNPLA2
DAB2
HIRA
SEC24C
OCRL
ADPRH
EDNRA
SC5D
DIS3
NR1I2
PAK1
ATP2A1
DOK2
TPMT
NPPB
ARID5B
CD68
ATXN2
NPY
BRD3
MICB
CFP
SLC2A1
ABO
PRELID3B
FBXW7
FCGRT
KIAA0232
GNAI3
TSC1
GLI2
CA2
HIP1
ATP2B1
SLC8A3
NR3C2
ACTC1
PCYOX1L
HDAC2
ALOX15B
H3-3B
CDC25C
JAZF1
NCK2
TSPAN4
NCOR2
SMO
RASGRF1
HMGCL
ZNF469
ESR1
ALG2
MYH11
CSN1S1
OSM
PIEZO1
KANK1
C1QTNF1
IL15
SCG5
RPS28
DLK1
MLF1
TIMP3
ADK
CLEC4A
CTSW
LZTR1
ZBTB20
GNAZ
ARRB1
HLA-DRA
GRP
FAR2
CLN3
FGF7
SLC20A2
ENOSF1
SERPIND1
SERPINB6
ZNF276
TOP2A
MANF
BCAM
MST1R
CNR1
LMO2
PLEC
NAAA
NTRK1
AURKA
ELP1
GATA4
MYH10
GAA
DHFR
ADORA1
ARSA
TGFBR1
LRMDA
S100A9
MAP3K5
POLG
GPT2
SEC23B
SLC2A3
NPC1L1
PRKDC
ARRB2
LOC102723407
ALOX5AP
RAPGEF1
SLC27A4
WEE1
ANO9
EPCAM
MCAM
ANK1
CD86
RNF181
LGALS1
MOGS
CUBN
PDAP1
BAP1
KIF15
TRIM58
MVK
POU5F1
SH2B2
ADCY3
NTRK3
MICA
RGS10
KRIT1
CHIT1
PPP2R1A
CFHR4
PRKG2
MARCKS
AGGF1
NR4A3
ITGA3
SELENOP
DCN
RPS20
TPH1
FEN1
RPS24
RPS17
PTCH1
P2RY6
IKBKB
KCNQ1
XPO1
TALDO1
RAG1
TRAF4
SLC37A4
CCL17
BAZ2A
TSC2
RALB
PRNP
KDM1A
MT-ND5
MIF
JAM2
SLFN13
CCL7
ITSN1
SAA1
SERPINA4
DCLRE1C
AVPR1A
PIGV
SHB
ICAM3
CYRIB
CCL11
PACSIN2
SLC27A1
SLC27A6
SRA1
TNFSF11
EXOC3L2
GGCX
MYO9B
BAIAP2
BARD1
IGFBP3
PDE10A
PLEKHO2
LMNA
KCNMA1
GJB2
PSMG1
NAGA
TRIM21
GDF15
EDNRB
APBB1
CTPS1
ARPC3
MFSD11
BRF1
CD59
CSNK2A3
LGALS8
ERBIN
MAFK
CASQ1
EPX
DOCK7
GPI
RPL11
RPL35A
TSR2
PRKCH
ITIH4
ANO2
AP3S2
VKORC1
SLC2A4
ANKDD1A
CDH1
BIRC5
ABCC5
METAP1
SNAP25
APOLD1
NRBF2
CYP2D6
HTATIP2
ST8SIA2
MTHFD1
TLR1
H2AX
TYR
HSPA4
VAMP2
CRAT
MAGT1
PBX2
IKZF3
RPS15
IL4I1
CDAN1
PPARD
GRK2
TARDBP
ABCG2
ACAD10
LPAR1
NHERF2
OXA1L
TNFRSF11B
GALC
LYPLA1
NSF
XKR8
COL6A1
GALE
RBBP5
CD28
CTSZ
CCR3
RET
HDC
RPS27
MYO5A
FAM3C
CSNK2A2
EIF2AK2
SERPINB2
ABCF1
BET1L
AP3S1
TAC1
THY1
MARS1
HNF1A
STX1A
GNA15
HOXA10
CCNA2
PIKFYVE
SULT1A2
SLC4A1
OCLN
PLD1
VDR
SMC5
ZPR1
MAPK7
CD2AP
TNXB
ENPP7
CCR7
RPAP3
C3AR1
MYH2
TET3
S100A8
NAGLU
HRH1
ADM
H3C12
H3C13
B4GALT1
ARF1
CLEC2A
EIF6
CETP
CYP19A1
LMAN1
ALG8
NUDC
G6PC1
TBC1D5
HEATR3
ARHGEF7
RIGI
TGFBR2
GUCY1B1
MARK2
DNASE2
CD2
CYGB
HBE1
MGMT
NCEH1
PIGL
MMP13
SPI1
CTSD
SH2D4B
MT-CO1
DGUOK
CSPG4
IFT81
EPHA4
CDIN1
PPP1CB
DSTYK
EMILIN1
PPIG
H6PD
DGKG
KCNJ5
RALGDS
UGCG
NTF3
RUNX2
CLIC1
ADD3
AOPEP
PRKN
MGA
MAP2K2
LTA4H
FCRL6
TOLLIP
LTB4R
CLEC3B
CYB5R3
CLCN7
MPP1
GZMB
TP73
PTHLH
TACR1
DES
ARHGEF12
FAT1
TRAF3
TTLL12
ARFGAP3
ENPP4
SCGB1A1
HSP90AB1
SOX10
LTBP1
P2RX5
FMO3
SLC7A7
PTH
UTRN
FOXO1
RAB4B
GNRH1
GPBAR1
ELK1
NKX2-1
LATS1
ATP7B
DLL4
PTGER2
LYVE1
IDO1
STX12
RBL2
FUT4
RETN
GLA
ARF6
SVIL
RRAS2
ECM1
PCDH7
ISLR
SCCPDH
FCER2
EPHB1
XPC
CAPZA1
AP1B1
TKT
FADS1
NELFCD
GLI3
CTNND1
TAT
MAVS
APOD
KIF2A
KLK2
NSD3
CEP43
TGM6
FANCD2OS
SLC1A1
CASR
SLFN12
BAG6
MYLK2
UNC45A
RECQL
HSPB6
VHL
TFR2
CCR5
PIGT
SBF2
NRGN
PVR
APOA4
EWSR1
SERPINH1
GLS
LRRK2
PRIM1
ACAD9
GFAP
CARD11
RPL18
PAPPA
PTPN12
HAVCR2
RELA
TNFRSF1B
ALPP
SLC45A2
GIT1
PBX1
TUBB3
CHUK
ADAMTS18
P2RY8
TAL2
FHL1
HYAL2
SETD1B
NOD2
PPP2R1B
FNBP1
ASAP1
ERF
TOP1MT
RXRB
TNC
ANK3
ZYX
SHARPIN
SLC19A2
BCL10
MLH1
G6PC3
OLA1
ITIH3
ORM2
A1BG
QSOX1
TEX264
SPP2
APOOL
LAIR1
TGM2
NTAN1
ABI1
PTGES3
ASAH2
RPS29
RPL31
SCARF1
GSTM1
PPP1CC
TNNI3
MT-ND1
ODC1
MAX
DNM1L
SMARCA4
MT-CYB
CCL4
ACAT1
GC
STOM
RGS14
DBT
PSMD13
PLA1A
GNG12
TRPC7
AFP
PKM
GSK3A
SF3A3
TRAF5
RPS6
MT-ND2
CYBA
GRB10
MUC1
LAIR2
HTT
PPP2CB
CSF2RB
CNTN2
ETV7
HBA2
ROCK2
GCSAML
PPA1
DGKZ
TUBA1C
P2RX3
PLOD1
MDC1
RPS15A
RPS7
RPL9
REL
ACKR3
MADD
HDAC6
STK4
GALNS
RELN
CIMAP1A
GCKR
SRP19
STIM2
NAF1
PANX1
PIGY
LMO1
DAXX
CASP1
BID
PRKAR2A
TUBA1B
PHB2
MMAB
LRRC32
HLA-DRB3
KAT2A
CDK9
SIN3B
ACLY
MKI67
RNF145
SEMA4D
KIF13B
EFNB1
SMAD3
DKK1
SYNE2
HLA-DOA
KPTN
ADGRG1
COMP
FBLIM1
ANO3
REEP3
TMEM120B
SDHC
ERBB3
EMD
CLPB
LIMK1
SREBF1
PRDM16
POLRMT
CASS4
PHOX2B
BMP4
MYBPC3
CXCR5
CAMK2A
NCF1
ALG1
SLC29A1
BYSL
MAPKAPK5
SYP
S1PR2
PI4KA
CYP2C8
E2F1
APC
DUSP6
GNB2
ADD2
WNT3A
MYO18A
H3C6
TREM1
RUNX3
EIF4EBP1
AGTR2
XPR1
PLTP
MUC5B
LIG1
YARS1
CAPZB
DEF6
ARHGEF2
PRRC2A
IFT20
IRF7
USP1
SSH1
SLC1A2
VPS39
GLS2
ENSG00000259753
COPA
TCF4
ZNF407
PPP1R9B
MYH14
PDE4D
H3-3A
KIF7
AFG2A
IBSP
PPIC
ARHGAP31
EIF2B5
SAG
DZIP1L
PTPRU
LPAR5
ZAN
DAG1
FHL2
EIF4E
TOP1
TLR5
PMS2
RFXAP
DTNB
EHD1
SCNN1A
SPRED2
HSD17B12
TP53BP1
AAMP
LGALS3
CCNB1
HSP90B1
CLCA2
ANO5
CLCA1
ANO10
ANO7
CLCA4
ANO4
ANO8
PPP1CA
SLC52A2
KDM6A
TIE1
EGR2
RHOF
FURIN
DOCK1
RALBP1
DDX39B
SYN2
PDIA5
MAFG
NAPA
IFNGR1
KIF9
PKHD1
DBNDD1
PRKD1
ABT1
TSEN2
GLB1
LRPAP1
TLR6
AP1S1
GZMA
TRPM7
PLEKHM1
NOTCH4
NQO1
GRK5
STX19
PLCB4
SLC24A5
AMBN
SRPRA
CLEC11A
FTO
ELF4
SLC35C1
PPIL2
INPP5B
HSCB
THADA
SLC1A3
HLA-DPB1
IGFBP2
ARAF
ACVR1B
DGKA
ARG2
PFKL
IKBKG
OCA2
CHID1
AXIN1
SNX9
LIMA1
STAMBPL1
FIGNL1
FAAH
MAP3K7
PRG2
MAPRE2
HAS2
[truncated: 2,368 more rows]
